# Supplementary material for: Naive B Cell Output in HIV-Infected and HIV-Uninfected Children
Source: AIDS Res Hum Retroviruses. 2019 Feb 26;35(1):33–9. doi: 10.1089/aid.2018.0170 (PMC6863188; doi:10.1089/aid.2018.0170)
Supplement: Supplemental data [file Supp_Data.zip]

Archive with 4 entries (4 files):
- Supp_Fig3.tiff
- Supp_Data.pdf
- Supp_Fig1.tiff
- Supp_Fig2.tiff
